# Supplementary material for: Linked surveillance and genetic data uncovers programmatically relevant geographic scale of Guinea worm transmission in Chad
Source: PLoS Negl Trop Dis. 2021 Jul 26;15(7):e0009609. doi: 10.1371/journal.pntd.0009609 (PMC8341693; doi:10.1371/journal.pntd.0009609)
Supplement: S1 Table — Collection year, host, GPS coordinate availability, and whether included in Thiele et al. 2018 [10] for each sample. (CSV) [file pntd.0009609.s002.csv]

Year	Host	Worm_Identifier	Barcode_Number	GPS_Available	Thiele2018
2012	Human	PDB12-12	3	No	No
2013	Human	PDB13-18	4	No	No
2013	Human	PDB13-80	41	No	No
2015	Dog	4	1	No	Yes
2015	Dog	2	1	No	Yes
2015	Dog	3	1	No	Yes
2015	Dog	9	3	Yes	Yes
2015	Dog	129.1	3	Yes	Yes
2015	Dog	7	3	Yes	Yes
2015	Dog	47.6	3	Yes	Yes
2015	Dog	47.7	3	Yes	Yes
2015	Dog	47.8	3	Yes	Yes
2015	Dog	98.3	3	Yes	Yes
2015	Dog	8	3	No	Yes
2015	Dog	10	3	No	Yes
2015	Dog	6	4	Yes	Yes
2015	Dog	98.2	4	Yes	Yes
2015	Dog	5	4	No	Yes
2015	Dog	108.3	4	Yes	Yes
2015	Dog	108.4	4	Yes	Yes
2015	Dog	108.6	4	Yes	Yes
2015	Dog	108.7	4	Yes	Yes
2015	Dog	1	6	Yes	Yes
2015	Dog	47.5	8	Yes	Yes
2015	Dog	108.5	8	Yes	Yes
2015	Dog	339.2	10	Yes	Yes
2015	Dog	47.10	11	Yes	Yes
2015	Dog	47.11	11	Yes	Yes
2015	Dog	47.12	11	Yes	Yes
2015	Dog	47.13	11	Yes	Yes
2015	Dog	129.4	12	Yes	Yes
2015	Dog	98.1	27	Yes	Yes
2015	Dog	129.3	31	Yes	Yes
2015	Human	PDB15-168	3	Yes	No
2015	Human	PDB15-190	6	Yes	No
2015	Human	PDB15-46	8	No	Yes
2015	Human	PDB15-18	10	Yes	Yes
2015	Human	PDB15-24	14	Yes	Yes
2015	Human	PDB15-158	16	Yes	No
2016	Dog	86.11	1	Yes	No
2016	Dog	86.17	1	Yes	No
2016	Dog	86.19	1	Yes	No
2016	Dog	86.32	1	Yes	No
2016	Dog	86.35	1	Yes	No
2016	Dog	86.45	1	Yes	No
2016	Dog	86.58	1	Yes	No
2016	Dog	86.59	1	Yes	No
2016	Dog	86.68	1	Yes	No
2016	Dog	86.68	1	Yes	No
2016	Dog	33.2	1	Yes	No
2016	Dog	33.3	1	Yes	No
2016	Dog	33.4	1	Yes	No
2016	Dog	86.50	1	No	No
2016	Dog	86.60	1	No	No
2016	Dog	86.70	1	No	No
2016	Dog	21.10	1	No	No
2016	Dog	86.6	1	Yes	No
2016	Dog	19.1	1	Yes	No
2016	Dog	19.4	1	Yes	No
2016	Dog	19.9	1	Yes	No
2016	Dog	20.2	1	Yes	No
2016	Dog	20.5	1	Yes	No
2016	Dog	21.1	1	Yes	No
2016	Dog	21.3	1	Yes	No
2016	Dog	21.4	1	Yes	No
2016	Dog	21.8	1	Yes	No
2016	Dog	21.9	1	Yes	No
2016	Dog	60.2	1	Yes	No
2016	Dog	92.3	1	Yes	No
2016	Dog	155.1	1	Yes	No
2016	Dog	155.2	1	Yes	No
2016	Dog	155.3	1	Yes	No
2016	Dog	155.4	1	Yes	No
2016	Dog	155.6	1	Yes	No
2016	Dog	155.7	1	Yes	No
2016	Dog	254.2	1	Yes	No
2016	Dog	255.1	1	Yes	No
2016	Dog	255.3	1	Yes	No
2016	Dog	255.4	1	Yes	No
2016	Dog	255.5	1	Yes	No
2016	Dog	255.7	1	Yes	No
2016	Dog	258.1	1	Yes	No
2016	Dog	258.4	1	Yes	No
2016	Dog	258.5	1	Yes	No
2016	Dog	276.3	1	Yes	No
2016	Dog	339.3	1	Yes	No
2016	Dog	353	1	Yes	No
2016	Dog	354.1	1	Yes	No
2016	Dog	354.2	1	Yes	No
2016	Dog	354.3	1	Yes	No
2016	Dog	359.1	1	Yes	No
2016	Dog	359.2	1	Yes	No
2016	Dog	366.3	1	Yes	No
2016	Dog	367	1	Yes	No
2016	Dog	369.2	1	Yes	No
2016	Dog	502	1	Yes	No
2016	Dog	504.1	1	Yes	No
2016	Dog	504.2	1	Yes	No
2016	Dog	557.1	1	Yes	No
2016	Dog	557.2	1	Yes	No
2016	Dog	557.4	1	Yes	No
2016	Dog	558.1	1	Yes	No
2016	Dog	558.2	1	Yes	No
2016	Dog	86.25	2	Yes	No
2016	Dog	86.52	2	Yes	No
2016	Dog	86.61	2	Yes	No
2016	Dog	86.69	2	Yes	No
2016	Dog	86.9	2	Yes	No
2016	Dog	86.40	2	No	No
2016	Dog	19.10	2	No	No
2016	Dog	92.1	2	No	No
2016	Dog	19.5	2	Yes	No
2016	Dog	20.3	2	Yes	No
2016	Dog	21.5	2	Yes	No
2016	Dog	60.1	2	Yes	No
2016	Dog	92.2	2	Yes	No
2016	Dog	207.1	2	Yes	No
2016	Dog	254.1	2	Yes	No
2016	Dog	258.2	2	Yes	No
2016	Dog	258.3	2	Yes	No
2016	Dog	339.1	2	Yes	No
2016	Dog	339.2	2	Yes	No
2016	Dog	366.1	2	Yes	No
2016	Dog	366.2	2	Yes	No
2016	Dog	369.1	2	Yes	No
2016	Dog	408	2	Yes	No
2016	Dog	503	2	Yes	No
2016	Dog	50.1	3	Yes	No
2016	Dog	50.2	3	Yes	No
2016	Dog	50.3	3	Yes	No
2016	Dog	50.4	3	Yes	No
2016	Dog	52	3	Yes	No
2016	Dog	69.1	3	Yes	No
2016	Dog	69.2	3	Yes	No
2016	Dog	88.1	3	Yes	No
2016	Dog	111.2	3	Yes	No
2016	Dog	113.2	3	Yes	No
2016	Dog	135	3	Yes	No
2016	Dog	144.1	3	Yes	No
2016	Dog	144.2	3	Yes	No
2016	Dog	69.3	4	Yes	No
2016	Dog	88.2	4	Yes	No
2016	Dog	111.1	4	Yes	No
2016	Dog	111.3	4	Yes	No
2016	Dog	111.4	4	Yes	No
2016	Dog	112.2	4	Yes	No
2016	Dog	113.4	4	Yes	No
2016	Dog	139.1	4	Yes	No
2016	Dog	139.2	4	Yes	No
2016	Dog	167	4	Yes	No
2016	Dog	229.1	4	Yes	No
2016	Dog	229.5	4	Yes	No
2016	Dog	86.13	6	Yes	No
2016	Dog	86.27	6	Yes	No
2016	Dog	86.51	6	Yes	No
2016	Dog	86.57	6	Yes	No
2016	Dog	86.67	6	Yes	No
2016	Dog	561	6	Yes	No
2016	Dog	86.1	6	Yes	No
2016	Dog	86.2	6	Yes	No
2016	Dog	86.8	6	Yes	No
2016	Dog	19.6	6	Yes	No
2016	Dog	22.1	6	Yes	No
2016	Dog	91.1	6	Yes	No
2016	Dog	21.7	8	Yes	No
2016	Dog	91.2	8	Yes	No
2016	Dog	30	12	Yes	No
2016	Dog	70	12	Yes	No
2016	Dog	19.3	13	Yes	No
2016	Dog	155.5	13	Yes	No
2016	Dog	19.2	14	Yes	No
2016	Dog	21.2	14	Yes	No
2016	Dog	68	19	Yes	No
2016	Dog	255.8	22	Yes	No
2016	Dog	21.6	30	Yes	No
2016	Dog	255.6	34	Yes	No
2016	Dog	20.1	35	Yes	No
2016	Human	PDB16-15a	2	Yes	No
2016	Human	PDB16-15	2	No	No
2016	Human	PDB16-136	6	Yes	No
2016	Human	PDB16-81	16	Yes	No
2016	Human	PDB16-129	16	Yes	No
2016	Human	PDB16-92	18	Yes	No
2016	Human	PDB16-126	18	Yes	No
2017	Dog	7.1	1	Yes	No
2017	Dog	24	1	Yes	No
2017	Dog	43.1	1	Yes	No
2017	Dog	44.2	1	Yes	No
2017	Dog	63.2	1	Yes	No
2017	Dog	71	1	Yes	No
2017	Dog	77	1	Yes	No
2017	Dog	81	1	Yes	No
2017	Dog	82.2	1	Yes	No
2017	Dog	82.3	1	Yes	No
2017	Dog	106	1	Yes	No
2017	Dog	113	1	Yes	No
2017	Dog	118	1	Yes	No
2017	Dog	119.2	1	Yes	No
2017	Dog	181	1	Yes	No
2017	Dog	184.1	1	Yes	No
2017	Dog	186	1	Yes	No
2017	Dog	189.2	1	Yes	No
2017	Dog	190	1	Yes	No
2017	Dog	192.2	1	Yes	No
2017	Dog	192.3	1	Yes	No
2017	Dog	126.2	1	Yes	No
2017	Dog	228	1	Yes	No
2017	Dog	229.2	1	Yes	No
2017	Dog	237.1	1	Yes	No
2017	Dog	271.2	1	Yes	No
2017	Dog	290.1	1	Yes	No
2017	Dog	309	1	Yes	No
2017	Dog	375.2	1	Yes	No
2017	Dog	509.1	1	Yes	No
2017	Dog	30.2	1	Yes	No
2017	Dog	31.1	1	Yes	No
2017	Dog	31.5	1	Yes	No
2017	Dog	53.2	1	Yes	No
2017	Dog	96.1	1	Yes	No
2017	Dog	149.2	1	Yes	No
2017	Dog	152.2	1	Yes	No
2017	Dog	152.3	1	Yes	No
2017	Dog	152.4	1	Yes	No
2017	Dog	153.1	1	Yes	No
2017	Dog	177.2	1	Yes	No
2017	Dog	202.1	1	Yes	No
2017	Dog	220.1	1	Yes	No
2017	Dog	220.3	1	Yes	No
2017	Dog	265.2	1	Yes	No
2017	Dog	294	1	Yes	No
2017	Dog	377.2	1	Yes	No
2017	Dog	11.2	2	Yes	No
2017	Dog	19.1	2	Yes	No
2017	Dog	33	2	Yes	No
2017	Dog	44.3	2	Yes	No
2017	Dog	82.5	2	Yes	No
2017	Dog	87	2	Yes	No
2017	Dog	95.1	2	Yes	No
2017	Dog	114.1	2	Yes	No
2017	Dog	159	2	Yes	No
2017	Dog	183.1	2	Yes	No
2017	Dog	185	2	Yes	No
2017	Dog	200.2	2	Yes	No
2017	Dog	226.1	2	No	No
2017	Dog	227.2	2	Yes	No
2017	Dog	230	2	Yes	No
2017	Dog	239.1	2	Yes	No
2017	Dog	239.2	2	Yes	No
2017	Dog	282.2	2	Yes	No
2017	Dog	287	2	Yes	No
2017	Dog	296	2	Yes	No
2017	Dog	298.1	2	Yes	No
2017	Dog	299	2	Yes	No
2017	Dog	307	2	Yes	No
2017	Dog	333.1	2	Yes	No
2017	Dog	450.2	2	Yes	No
2017	Dog	458	2	Yes	No
2017	Dog	30.4	2	Yes	No
2017	Dog	50.2	2	Yes	No
2017	Dog	52.1	2	Yes	No
2017	Dog	53.1	2	Yes	No
2017	Dog	154	2	Yes	No
2017	Dog	222.5	2	Yes	No
2017	Dog	6.2	3	Yes	No
2017	Dog	16	3	Yes	No
2017	Dog	22.1	3	Yes	No
2017	Dog	38	3	Yes	No
2017	Dog	47	3	Yes	No
2017	Dog	48.1	3	Yes	No
2017	Dog	57	3	Yes	No
2017	Dog	83.1	3	Yes	No
2017	Dog	102	3	Yes	No
2017	Dog	136	3	Yes	No
2017	Dog	142	3	Yes	No
2017	Dog	144.1	3	Yes	No
2017	Dog	144.3	3	Yes	No
2017	Dog	173	3	Yes	No
2017	Dog	208	3	Yes	No
2017	Dog	212	3	Yes	No
2017	Dog	219	3	Yes	No
2017	Dog	248	3	Yes	No
2017	Dog	249	3	Yes	No
2017	Dog	272	3	Yes	No
2017	Dog	274	3	Yes	No
2017	Dog	285	3	Yes	No
2017	Dog	293	3	Yes	No
2017	Dog	312	3	Yes	No
2017	Dog	315.1	3	Yes	No
2017	Dog	317.1	3	Yes	No
2017	Dog	331.1	3	Yes	No
2017	Dog	359	3	Yes	No
2017	Dog	360	3	Yes	No
2017	Dog	367.1	3	Yes	No
2017	Dog	368	3	Yes	No
2017	Dog	369.3	3	Yes	No
2017	Dog	121.1	4	Yes	No
2017	Dog	123.1	4	Yes	No
2017	Dog	124	4	Yes	No
2017	Dog	155	4	Yes	No
2017	Dog	161.1	4	Yes	No
2017	Dog	162.3	4	Yes	No
2017	Dog	165	4	Yes	No
2017	Dog	193	4	Yes	No
2017	Dog	199.1	4	Yes	No
2017	Dog	203	4	Yes	No
2017	Dog	209	4	Yes	No
2017	Dog	214	4	Yes	No
2017	Dog	246.1	4	Yes	No
2017	Dog	283.2	4	Yes	No
2017	Dog	319.1	4	Yes	No
2017	Dog	331.5	4	Yes	No
2017	Dog	331.6	4	Yes	No
2017	Dog	364.2	4	Yes	No
2017	Dog	40.2	4	Yes	No
2017	Dog	169	4	Yes	No
2017	Dog	174.1	4	Yes	No
2017	Dog	176.1	4	Yes	No
2017	Dog	270.1	4	Yes	No
2017	Dog	306	4	Yes	No
2017	Dog	3	5	Yes	No
2017	Dog	60.1	5	Yes	No
2017	Dog	67.1	5	Yes	No
2017	Dog	85.6	5	Yes	No
2017	Dog	85.7	5	Yes	No
2017	Dog	98.1	5	Yes	No
2017	Dog	98.2	5	Yes	No
2017	Dog	98.3	5	Yes	No
2017	Dog	98.4	5	Yes	No
2017	Dog	98.5	5	Yes	No
2017	Dog	215.1	5	Yes	No
2017	Dog	240.2	5	Yes	No
2017	Dog	240.3	5	Yes	No
2017	Dog	262.6	5	Yes	No
2017	Dog	262.7	5	Yes	No
2017	Dog	303	5	Yes	No
2017	Dog	340.2	5	Yes	No
2017	Dog	387.1	5	Yes	No
2017	Dog	407.3	5	Yes	No
2017	Dog	422.4	5	Yes	No
2017	Dog	442.5	5	Yes	No
2017	Dog	444.4	5	Yes	No
2017	Dog	520.1	5	Yes	No
2017	Dog	560.2	5	Yes	No
2017	Dog	589	5	Yes	No
2017	Dog	643	5	Yes	No
2017	Dog	648.1	5	Yes	No
2017	Dog	650	5	Yes	No
2017	Dog	686	5	Yes	No
2017	Dog	216.2	5	Yes	No
2017	Dog	348	5	Yes	No
2017	Dog	482.6	5	Yes	No
2017	Dog	482.7	5	Yes	No
2017	Dog	59.2	6	Yes	No
2017	Dog	59.3	6	Yes	No
2017	Dog	59.5	6	Yes	No
2017	Dog	59.6	6	Yes	No
2017	Dog	59.7	6	Yes	No
2017	Dog	59.9	6	Yes	No
2017	Dog	59.11	6	Yes	No
2017	Dog	59.13	6	Yes	No
2017	Dog	59.16	6	Yes	No
2017	Dog	59.17	6	Yes	No
2017	Dog	107	6	Yes	No
2017	Dog	119.3	6	Yes	No
2017	Dog	184.2	6	Yes	No
2017	Dog	34.1	6	Yes	No
2017	Dog	92.1	7	Yes	No
2017	Dog	140.3	7	No	No
2017	Dog	223.3	7	Yes	No
2017	Dog	223.5	7	Yes	No
2017	Dog	224.2	7	Yes	No
2017	Dog	224.3	7	Yes	No
2017	Dog	224.4	7	Yes	No
2017	Dog	224.6	7	Yes	No
2017	Dog	254.3	7	Yes	No
2017	Dog	283.1	7	Yes	No
2017	Dog	284.1	7	Yes	No
2017	Dog	351	7	Yes	No
2017	Dog	390.1	7	Yes	No
2017	Dog	390.2	7	Yes	No
2017	Dog	390.3	7	Yes	No
2017	Dog	61	8	Yes	No
2017	Dog	80	8	Yes	No
2017	Dog	145.2	8	Yes	No
2017	Dog	232.1	8	Yes	No
2017	Dog	257	8	Yes	No
2017	Dog	301.1	8	Yes	No
2017	Dog	365	8	Yes	No
2017	Dog	391	8	Yes	No
2017	Dog	170	8	No	No
2017	Dog	361	8	No	No
2017	Dog	201.2	8	Yes	No
2017	Dog	10	9	Yes	No
2017	Dog	13.2	9	Yes	No
2017	Dog	15	9	Yes	No
2017	Dog	27	9	Yes	No
2017	Dog	94.2	9	Yes	No
2017	Dog	167	9	Yes	No
2017	Dog	583.2	9	Yes	No
2017	Dog	583.3	9	Yes	No
2017	Dog	704.1	9	Yes	No
2017	Dog	740	9	Yes	No
2017	Dog	9.2	10	Yes	No
2017	Dog	63.1	10	Yes	No
2017	Dog	144.2	10	Yes	No
2017	Dog	144.4	10	Yes	No
2017	Dog	160.1	10	Yes	No
2017	Dog	168	10	Yes	No
2017	Dog	322.2	10	Yes	No
2017	Dog	141	11	Yes	No
2017	Dog	160.2	11	Yes	No
2017	Dog	166	11	Yes	No
2017	Dog	195.2	11	Yes	No
2017	Dog	292	11	Yes	No
2017	Dog	234	12	Yes	No
2017	Dog	284.3	12	Yes	No
2017	Dog	316.1	12	Yes	No
2017	Dog	201.1	13	Yes	No
2017	Dog	202.2	13	Yes	No
2017	Dog	222.1	13	Yes	No
2017	Dog	281.1	14	Yes	No
2017	Dog	182	15	Yes	No
2017	Dog	46.1	15	Yes	No
2017	Dog	46.2	15	Yes	No
2017	Dog	39	17	Yes	No
2017	Dog	211	17	Yes	No
2017	Dog	259.2	17	Yes	No
2017	Dog	125.3	19	Yes	No
2017	Dog	125.4	20	Yes	No
2017	Dog	195.3	20	Yes	No
2017	Dog	26	21	Yes	No
2017	Dog	42	21	Yes	No
2017	Dog	260	23	Yes	No
2017	Dog	784	24	Yes	No
2017	Dog	44.1	25	Yes	No
2017	Dog	344.1	26	Yes	No
2017	Dog	331.4	28	Yes	No
2017	Dog	156.3	29	Yes	No
2017	Dog	35.1	32	Yes	No
2017	Dog	509.2	33	Yes	No
2017	Dog	6.1	37	Yes	No
2017	Dog	62	38	Yes	No
2018	Dog	PDB18-133	6	No	No
2018	Dog	PDB18-132	15	No	No
2018	Dog	PDB18-135	36	No	No
2018	Human	PDB18-05	2	Yes	No
2018	Human	PDB18-10	2	Yes	No
2018	Human	PDB18-146	5	No	No
2018	Human	PDB18-128	6	No	No
2018	Human	PDB18-11	7	Yes	No
2018	Human	PDB18-046	8	Yes	No
2018	Human	PDB18-023	10	Yes	No
2018	Human	PDB18-90	13	No	No
2018	Human	PDB18-1	21	No	No
2018	Human	PDB18-3	21	No	No
2018	Human	PDB18-048	36	Yes	No
2018	Human	PDB18-56	36	No	No
2018	Human	PDB18-126	39	No	No
2018	Human	PDB18-138	40	No	No
