# Supplementary material for: Linked surveillance and genetic data uncovers programmatically relevant geographic scale of Guinea worm transmission in Chad
Source: PLoS Negl Trop Dis. 2021 Jul 26;15(7):e0009609. doi: 10.1371/journal.pntd.0009609 (PMC8341693; doi:10.1371/journal.pntd.0009609)
Supplement: S2 Table — GPS columns indicate the number of samples for each barcode used in geospatial analyses by species. Columns starting with ‘All’ indicate the number of worms assigned to each barcode, including samples that were not linked to GPS data for each host species. Temporal presence/absence of barcodes can be tracked in S1(B) Fig per species. (CSV) [file pntd.0009609.s003.csv]

Barcode	Dog GPS	Human GPS	Dog All	Human All
1	107	0	114	0
2	52	3	56	4
3	52	1	54	2
4	42	0	43	1
5	33	0	33	1
6	27	2	28	3
7	14	1	15	1
8	13	1	15	2
9	10	0	10	0
10	8	2	8	2
11	9	0	9	0
12	6	0	6	0
13	5	0	5	1
14	3	1	3	1
15	3	0	4	0
16	0	3	0	3
17	3	0	3	0
18	0	2	0	2
19	2	0	2	0
20	2	0	2	0
21	2	0	2	2
22	1	0	1	0
23	1	0	1	0
24	1	0	1	0
25	1	0	1	0
26	1	0	1	0
27	1	0	1	0
28	1	0	1	0
29	1	0	1	0
30	1	0	1	0
31	1	0	1	0
32	1	0	1	0
33	1	0	1	0
34	1	0	1	0
35	1	0	1	0
36	0	1	1	2
37	1	0	1	0
38	1	0	1	0
39	0	0	0	1
40	0	0	0	1
41	0	0	0	1
